# Supplementary material for: Best Practice PD-L1 Staining and Interpretation in Gastric Cancer Using PD-L1 IHC PharmDx 22C3 and PD-L1 IHC PharmDx 28-8 Assays, with Reference to Common Issues and Solutions
Source: Biomedicines. 2025 Nov 19;13(11):2824. doi: 10.3390/biomedicines13112824 (PMC12649831; doi:10.3390/biomedicines13112824)
Supplement: Supplementary file 1 [file biomedicines-13-02824-s001.zip]

Archive with 1 entries (1 files):
- biomedicines-3927145-supplementary.pdf
